# Supplementary material for: Brain Macro-Structural Alterations in Aging Rats: A Longitudinal Lifetime Approach
Source: Cells. 2023 Jan 28;12(3):432. doi: 10.3390/cells12030432 (PMC9914014; doi:10.3390/cells12030432)
Supplement: Supplementary file 1 [file cells-12-00432-s001.zip]

Archive with 1 entries (1 files):
- cells-2100192-supplementary.xlsx
