# Supplementary material for: Brain Macro-Structural Alterations in Aging Rats: A Longitudinal Lifetime Approach
Source: Cells. 2023 Jan 28;12(3):432. doi: 10.3390/cells12030432 (PMC9914014; doi:10.3390/cells12030432)
Supplement: Supplementary file 1 [file cells-12-00432-s001.zip › cells-2100192-supplementary.xlsx]

## Sheet: A - BW, BV
	Table content:
	temporal changes in body weight and total intracranial brain volume
	- absolute measures
	- percentage changes compared to the first time-point at 3 months of age
	statistics
	- one-way RM ANOVA with Tukey HSD (based on absolute measures)
	- differences between time-points are shown as age-coded letters with p < 0.05
	Measure		Animal Age [months]
			3	6	9	12	15	18	21	24	27	30
			a	b	c	d	e	f	g	h	i	j
	Body weight	absolute [g]	341.92 ± 3.69	452.31 ± 7.00	500.92 ± 9.97	537.00 ± 8.62	568.54 ± 9.13	592.77 ± 9.02	608.46 ± 9.05	612.69 ± 10.97	615.15 ± 12.04	595.08 ± 12.82
		percentage changes	0	32.28 ± 1.41	46.42 ± 2.02	57.04 ± 1.73	66.28 ± 1.97	73.38 ± 2.02	78.02 ± 2.25	79.22 ± 2.77	79.94 ± 3.07	74.03 ± 3.20
		post hoc	bcdefghij	acdefghij	abdefghij	abcefghij	abcdfghij	abcde	abcde	abcde	abcde	abcde
		statistics	F (9,108): 313.27, p < 0.001
	Brain volume	absolute [mm3]	2680.67 ± 32.22	2753.13 ± 33.38	2785.77 ± 31.94	2808.32 ± 33.33	2845.54 ± 30.13	2872.68 ± 33.76	2901.60 ± 36.54	2900.11 ± 33.81	2897.11 ± 33.87	2893.47 ± 34.36
		percentage changes	0	2.71 ± 0.31	3.94 ± 0.38	4.77 ± 0.42	6.18 ± 0.39	7.18 ± 0.39	8.25 ± 0.59	8.21 ± 0.61	8.10 ± 0.65	7.96 ± 0.61
		post hoc	bcdefghij	adefghij	aefghij	abefghij	abcdghij	abcd	abcde	abcde	abcde	abcde
		statistics	F (9,108): 89.90, p < 0.001

## Sheet: B - ROI Definition
	Cortex Region	Abbreviation	Nomenclature
	V1	V1	primary visual cortex
		V1B	primary visual cortex, binocular area
		V1M	primary visual cortex, monocular area
	V2	V2L	secondary visual cortex, lateral area
		V2ML	secondary visual cortex, mediolateral area
		V2MM	secondary visual cortex, mediomedial area
	AU1	AU1	primary auditory cortex
	AU2	AuD	secondary auditory cortex, dorsal area
		AuV	secondary auditory cortex, ventral area
	S1	S1BF	primary somatosensory cortex, barrel field
		S1DZ	primary somatosensory cortex, dysgranular zone
		S1FL	primary somatosensory cortex, forelimb region
		S1HL	primary somatosensory cortex, hindlimb region
		S1J	primary somatosensory cortex, jaw region
		S1DZO	primary somatosensory cortex, oral dysgranular zone
		S1Sh	primary somatosensory cortex, shoulder region
		S1Tr	primary somatosensory cortex, trunk region
		S1ULp	primary somatosensory cortex, upper lip region
	S2	S2	secondary somatosensory cortex
	Pir	Pir	piriform cortex
	M1	M1	primary motor cortex
	M2	M2	secondary motor cortex
	Fr	FrA	frontal assocn cortex
		Fr3	frontal cortex, area 3
		LO	lateral orbital cortex
		MO	medial orbital cortex
		VO	ventral orbital cortex
		DLO	dorsolateral orbital cortex
		DP	dorsal peduncular cortex
	Pt	PtPC	parietal cortex, posterior area, caudal part
		PtPD	parietal cortex, posterior area, dorsal part
		PtPR	parietal cortex, posterior area, rostral part
		LPtA	lateral parietal association cortex
		MPtA	medial parietal association cortex
	I	AIV	agranular insular cortex, ventral part
		AID	agranular insular cortex, dorsal part
		AIP	agranular insular cortex, posterior part
		DI	dysgranular insular cortex
		GI	granular insular cortex
	Ect	Ect	ectorhinal cortex
	Ent	Cent	caudomedial entothinal cortex
		DLEnt	dorsolateral entorhinal cortex
		Lent	lateral entorhinal cortex
		Ment	medial entorhinal cortex
		VIEnt	ventral intermediate entorhinal cortex
		DIEnt	dorsal intermediate entorhinal cortex
	RS	RSD	retrosplenial dysgranular cortex
		RSGa	retrosplenial granular cortex, a region
		RSGb	retrosplenial granular cortex, b region
		RSGc	retrosplenial granular cortex, c region
	Cg	Cg1	cingulate cortex, area 1
		Cg2	cingulate cortex, area 2

## Sheet: C - ROI-based Cortex 
	Table content:
	temporal changes in volume of selected cortical regions
	- absolute volume in mm3
	- volume normalized to total intracranial brain volume
	- percentage changes in normalized volume (compared to the first time-point at 3 months of age)
	statistics
	- one-way RM ANOVA with Tukey HSD (based on normalized volume, each cortex region separately)
	- differences between time-points are shown as age-coded letters with p < 0.05
	Cortex Region		Animal Age [months]
			3	6	9	12	15	18	21	24	27	30
			a	b	c	d	e	f	g	h	i	j
	primary visual, V1	absolute volume [mm3]	44.88 ± 0.79	38.89 ± 0.67	37.58 ± 0.60	35.39 ± 0.69	33.84 ± 0.41	34.47 ± 0.47	34.15 ± 0.51	33.27 ± 0.61	33.49 ± 0.5	33.94 ± 0.53
		normalized volume	1.67 ± 0.02	1.41 ± 0.02	1.35 ± 0.01	1.26 ± 0.01	1.19 ± 0.01	1.20 ± 0.01	1.18 ± 0.01	1.15 ± 0.01	1.16 ± 0.01	1.17 ± 0.01
		percentage changes	0	-15.50 ± 1.24	-19.36 ± 0.82	-24.68 ± 0.93	-28.89 ± 1.00	-28.19 ± 1.02	-29.61 ± 0.67	-31.44 ± 0.81	-30.83 ± 0.95	-29.87 ± 0.77
		post hoc	bcdefghij	acdefghij	abdefghij	abcefghij	abcd	abcd	abcd	abcd	abcd	abcd
		statistics	F (9,108): 182.00, p < 0.001
	secondary visual, V2	absolute volume [mm3]	40.66 ± 0.58	36.47 ± 0.81	35.62 ± 0.63	33.69 ± 0.71	32.51 ± 0.52	32.91 ± 0.43	32.94 ± 0.54	32.05 ± 0.58	32.68 ± 0.58	33.65 ± 0.48
		normalized volume	1.52 ± 0.02	1.32 ± 0.03	1.28 ± 0.02	1.20 ± 0.02	1.14 ± 0.01	1.15 ± 0.01	1.14 ± 0.01	1.11 ± 0.01	1.13 ± 0.01	1.14 ± 0.01
		percentage changes	0	-12.62 ± 1.75	-15.68 ± 1.21	-20.86 ± 1.49	-24.64 ± 0.95	-24.42 ± 0.82	-25.12 ± 0.88	-27.09 ± 0.90	-25.57 ± 1.26	-24.85 ± 0.82
		post hoc	bcdefghij	adefghij	adefghij	abcghij	abc	abc	abcd	abcd	abcd	abcd
		statistics	F (9,108): 99.07, p < 0.001
	frontal, Fr	absolute volume [mm3]	35.59 ± 0.89	33.98 ± 0.75	31.96 ± 0.76	31.23 ± 0.57	31.15 ± 0.56	31.13 ± 0.52	31.01 ± 0.55	30.55 ± 0.54	30.19 ± 0.64	30.63 ± 0.55
		normalized volume	1.33 ± 0.03	1.24 ± 0.03	1.15 ± 0.02	1.11 ± 0.02	1.09 ± 0.02	1.08 ± 0.01	1.07 ± 0.02	1.05 ± 0.02	1.04 ± 0.02	1.06 ± 0.02
		percentage changes	0	-6.82 ±1.47	-13.36 ± 1.69	-15.88 ± 1.79	-17.20 ± 1.80	-17.98 ± 1.84	-18.98 ± 2.22	-20.22 ± 2.01	-21.18 ± 1.83	-19.84 ±2.02
		post hoc	cdefghij	acdefghij	abghij	abi	ab	ab	abc	abc	abcd	abc
		statistics	F (9,108): 38.23, p < 0.001
	parietal, Pt	absolute volume [mm3]	21.71 ± 0.56	20.68 ± 0.54	20.72 ± 0.57	20.27 ± 0.60	19.94 ± 0.64	19.69 ± 0.65	19.15 ± 0.60	18.86 ± 0.55	18.97 ± 0.56	19.28 ± 0.46
		normalized volume	0.81 ± 0.02	0.75 ± 0.02	0.74 ± 0.02	0.72 ± 0.02	0.70 ± 0.02	0.68 ± 0.02	0.66 ± 0.02	0.65 ±0.02	0.65 ± 0.02	0.67 ± 0.01
		percentage changes	0	-7.20 ± 0.85	-8.05 ± 1.54	-10.75.94 ± 1.86	-13.48 ± 1.65	-15.36 ± 1.71	-18.47 ± 1.55	-19.62 ± 1.40	-19.04 ± 1.47	-17.58 ± 1.05
		post hoc	bcdefghij	aefghij	aefghij	afghij	abcghij	abcdh	abcde	abcdef	abcde	abcde
		statistics	F (9,108): 51.82, p < 0.001
	primary auditory, AU1	absolute volume [mm3]	16.63 ± 0.36	15.82 ± 0.35	15.84 ± 0.32	15.70 ± 0.30	15.66 ± 0.26	15.65 ± 0.24	15.61 ± 0.27	15.48 ± 0.26	15.50 ± 0.23	15.74 ± 0.24
		normalized volume	0.62 ± 0.01	0.57 ± 0.01	0.57 ± 0.01	0.56 ± 0.01	0.55 ± 0.01	0.54 ± 0.01	0.54 ± 0.01	0.53 ± 0.01	0.54 ± 0.00	0.54 ± 0.01
		percentage changes	0	-7.34 ± 1.10	-8.29 ± 0.98	-9.75 ± 1.41	-11.11 ± 1.44	-11.92 ± 1.51	-12.98 ± 1.75	-13.67 ± 1.90	-13.46 ± 1.64	-12.08 ± 1.47
		post hoc	bcdefghij	afghij	aghi	a	a	ab	abc	abc	abc	ab
		statistics	F (9,108): 22.56, p < 0.001
	secondary motor, M2	absolute volume [mm3]	33.09 ± 0.39	33.42 ± 0.40	33.61 ± 0.50	32.83 ± 0.51	32.67 ± 0.59	33.03 ± 0.62	32.72 ± 0.65	32.64 ± 0.63	32.83 ± 0.69	33.09 ± 0.64
		normalized volume	1.24 ± 0.02	1.22 ± 0.02	1.21 ± 0.02	1.17 ± 0.02	1.15 ± 0.02	1.15 ± 0.02	1.13 ± 0.02	1.13 ± 0.02	1.13 ± 0.02	1.14 ± 0.02
		percentage changes	0	-1.64 ± 0.77	-2.28 ± 0.79	-5.32 ± 0.81	-7.04 ± 1.04	-6.88 ± 1.25	-8.68 ± 1.30	-8.83 ± 1.44	-8.23 ± 1.52	-7.32 ± 1.65
		post hoc	defghij	efghij	efghij	a	abc	abc	abc	abc	abc	abc
		statistics	F (9,108): 15.70, p < 0.001
	secondary auditory, AU2	absolute volume [mm3]	18.06 ± 0.30	17.53 ± 0.31	17.75 ± 0.33	17.77 ± 0.25	17.82 ± 0.26	17.97 ± 0.25	18.00 ± 0.30	17.90 ± 0.32	17.88 ± 0.34	18.05 ± 0.32
		normalized volume	0.67 ± 0.01	0.64 ± 0.01	0.64 ± 0.01	0.63 ± 0.01	0.63 ± 0.01	0.63 ± 0.01	0.62 ± 0.01	0.62 ± 0.01	0.62 ± 0.01	0.62± 0.01
		percentage changes	0	-5.50 ± 0.73	-5.44 ± 0.91	-6.00 ± 0.91	-7.03 ± 0.70	-7.06 ± 0.89	-7.90 ± 0.90	-8.33 ± 1.43	-8.36 ± 1.33	-7.39 ± 1.01
		post hoc	bcdefghij	a	a	a	a	a	a	a	a	a
		statistics	F (9,108): 11.54, p < 0.001
	primary somato-sensory, S1	absolute volume [mm3]	134.38 ± 2.28	132.95 ± 2.47	133.12 ± 2.54	133.98 ± 2.40	133.76 ± 2.61	133.85 ± 2.89	133.37 ± 2.70	133.43 ± 2.42	133.12 ± 2.72	132.94 ± 2.59
		normalized volume	5.01 ± 0.06	4.83 ± 0.07	4.78 ± 0.08	4.77 ± 0.07	4.70 ± 0.07	4.66 ± 0.08	4.60 ± 0.07	4.60 ± 0.06	4.59 ± 0.07	4.59 ± 0.07
		percentage changes	0	-3.69 ± 0.56	-4.70 ± 0.72	-4.84 ± 0.57	-6.28 ± 0.63	-7.13 ± 0.75	-8.31 ± 1.01	-8.22 ± 0.76	-8.34 ± 1.09	-8.35 ± 0.97
		post hock	bcdefghij	afghij	aghij	aghij	a	ab	abcd	abcd	abcd	abcd
		statistics	F (9,108): 22.22, p < 0.001
	ectorhinal, Ect	absolute volume [mm3]	16.35 ± 0.22	16.28 ± 0.28	16.25 ± 0.28	16.34 ± 0.24	16.35 ± 0.24	16.22 ± 0.24	16.40 ± 0.26	16.30 ± 0.28	16.27 ± 0.21	16.25 ± 0.22
		normalized volume	0.61 ± 0.01	0.59 ± 0.01	0.58 ± 0.01	0.58 ± 0.01	0.58 ± 0.01	0.57 ± 0.01	0.57 ± 0.01	0.56 ± 0.01	0.56 ± 0.01	0.56 ± 0.01
		percentage changes	0	-3.07 ± 0.72	-4.43 ± 0.94	-4.59 ± 0.83	-5.78 ± 0.95	-7.41 ± 0.76	-7.30 ± 1.03	-7.83 ± 1.24	-7.84 ± 1.09	-7.91 ± 0.98
		post hoc	bcdefghij	afghij	afghij	ahij	a	abc	abc	abcd	abcd	abcd
		statistics	F (9,108): 18.13, p < 0.001
	secondary somato-sensory, S2	absolute volume [mm3]	23.27 ± 0.36	23.46 ± 0.34	23.57 ± 0.37	23.30 ± 0.32	23.45 ±0.38	23.33 ± 0.33	23.57 ± 0.38	23.28 ± 0.37	23.31 ± 0.46	23.43 ± 0.41
		normalized volume	0.87 ± 0.01	0.85± 0.01	0.85± 0.01	0.83 ± 0.01	0.82 ± 0.01	0.81 ± 0.01	0.81 ± 0.01	0.80 ± 0.01	0.80 ± 0.01	0.81 ± 0.01
		percentage changes	0	-1.80 ± 0.67	-2.52 ± 0.64	-4.33 ± 0.91	-5.04 ± 0.95	-6.33 ± 1.27	-6.34 ± 1.13	-7.42 ± 1.33	-6.42 ± 1.18	-6.66 ± 1.14
		post hoc	defghij	efghij	fghij	ah	ab	abc	abc	abcd	abc	abc
		statistics	F (9,108): 15.32, p < 0.001
	primary motor, M1	absolute volume [mm3]	31.67 ± 0.37	32.22 ± 0.28	31.78 ± 0.39	31.97 ± 0.42	31.95 ± 0.34	32.12 ± 0.46	32.54 ± 0.56	32.63 ± 0.51	32.33 ± 0.45	32.45 ± 0.52
		normalized volume	1.18 ± 0.02	1.17 ± 0.02	1.14 ± 0.02	1.14 ± 0.02	1.12 ± 0.01	1.12 ± 0.01	1.12 ± 0.02	1.13 ± 0.02	1.12 ± 0.01	1.12 ± 0.01
		percentage changes	0	-0.88 ± 0.60	-3.40 ± 0.86	-3.64 ± 0.58	-4.95 ± 0.65	-5.35 ± 0.91	-5.04 ± 1.44	-4.66 ± 1.73	-5.47 ± 1.42	-5.00 ± 1.55
		post hoc	efghij	efgij	-	-	ab	ab	ab	a	ab	ab
		statistics	F (9,108): 4.85, p < 0.001
	insular, I	absolute volume [mm3]	37.93 ± 0.56	38.09 ± 0.62	38.04 ± 0.51	38.13 ± 0.48	38.64 ± 0.50	38.66 ± 0.46	39.07 ± 0.50	39.01 ± 0.51	39.21 ± 0.49	39.10 ± 0.44
		normalized volume	1.42 ± 0.02	1.38 ± 0.02	1.37 ± 0.01	1.36 ± 0.01	1.36 ± 0.01	1.35 ± 0.01	1.35 ± 0.01	1.35 ± 0.01	1.35 ± 0.02	1.35 ± 0.02
		percentage changes	0	-2.23 ± 0.46	-3.45 ± 0.58	-3.99 ± 0.48	-4.00 ± 0.51	-4.78 ± 1.02	-4.70 ± 1.26	-4.81 ± 1.22	-4.17 ± 1.46	-4.32 ± 1.31
		post hoc	cdefghij	-	a	a	a	a	a	a	a	a
		statistics	F (9,108): 4.56, p < 0.001
	piriform, Pir	absolute volume [mm3]	39.77 ± 0.51	39.66 ± 0.53	39.74 ± 0.49	40.11 ± 0.58	40.44 ± 0.68	40.79 ± 0.64	41.36 ± 0.70	41.54 ± 0.73	41.88 ± 0.77	41.92 ± 0.87
		normalized volume	1.48 ± 0.02	1.44 ± 0.01	1.43 ± 0.02	1.43 ± 0.02	1.42 ± 0.02	1.42 ± 0.02	1.43 ± 0.02	1.43 ± 0.02	1.45 ± 0.02	1.45 ± 0.02
		percentage changes	0	-2.87 ± 0.68	-3.84 ± 0.45	-3.73 ± 0.75	-4.26 ± 0.82	-4.33 ± 0.65	-3.92 ± 1.03	-3.51 ± 0.79	-2.61 ± 1.03	-2.42 ± 1.14
		post hock	bcdefgh	a	a	a	a	a	a	a	-	-
		statistics	F (9,108): 4.40, p < 0.001
	entorhinal, Ent	absolute volume [mm3]	54.08 ± 1.19	56.59 ± 1.20	58.70 ± 1.09	59.56 ± 1.08	59.50 ± 0.97	59.47 ± 1.02	59.91 ± 1.15	59.73 ± 1.13	59.72 ± 1.11	59.25 ± 0.99
		normalized volume	2.02 ± 0.04	2.06 ± 0.03	2.11 ± 0.03	2.12 ± 0.04	2.09 ± 0.03	2.07 ± 0.04	2.07 ± 0.04	2.06 ± 0.04	2.06 ± 0.04	2.05 ± 0.04
		percentage changes	0	1.97 ± 1.19	4.58 ± 1.01	5.33 ± 1.42	3.85 ± 1.39	2.82 ± 1.39	2.57 ± 1.64	2.29 ± 1.57	2.41 ± 1.70	1.79 ± 1.73
		post hoc	cde	-	a	aj	a	-	-	-	-	d
		statistics	F (9,108): 4.00, p < 0.001
	retrosplenial, RS	absolute volume [mm3]	43.16 ± 0.43	45.34 ± 0.54	46.96 ± 0.57	47.65 ± 0.59	47.77 ± 0.48	48.34 ± 0.55	48.72± 0.63	48.94± 0.56	48.95 ± 0.51	48.4± 0.60
		normalized volume	1.61 ± 0.02	1.65 ± 0.02	1.70 ± 0.02	1.69 ± 0.02	1.68 ± 0.02	1.69 ± 0.02	1.68 ± 0.02	1.67 ± 0.02	1.68 ± 0.02	1.67 ± 0.02
		percentage changes	0	2.79 ± 1.03	5.94 ± 0.77	5.45 ± 1.06	4.57 ± 0.91	5.12 ± 0.95	4.51 ± 0.86	4.28 ± 0.99	4.87 ± 0.91	4.24 ± 0.83
		post hoc	cdefghij	-	a	a	a	a	a	a	a	a
		statistics	F (9,108): 5.11, p < 0.001
	cingular, Cg	absolute volume [mm3]	20.79 ± 0.42	21.21 ± 0.40	21.58 ± 0.34	22.35 ± 0.34	22.56 ± 0.31	22.98 ± 0.38	23.35 ± 0.48	23.83 ± 0.37	24.34 ± 0.40	25.01 ± 0.41
		normalized volume	0.78 ± 0.02	0.77 ± 0.02	0.78 ± 0.01	0.80 ± 0.01	0.79 ± 0.02	0.80 ± 0.01	0.81 ± 0.02	0.82 ± 0.02	0.84 ± 0.01	0.86 ± 0.01
		percentage changes	0	-0.40 ± 1.80	0.32 ± 2.34	2.92 ± 1.79	2.64 ± 2.29	3.49 ± 2.00	4.06 ± 2.27	6.31 ± 2.03	8.85 ± 2.68	11.86 ± 2.35
		post hoc	ij	hij	ij	j	j	j	j	b	abc	abcdefg
		statistics	F (9,108):7.61, p < 0.001

## Sheet: D - Voxel-wise Whole Brain
	Table content:
	percentage changes in volume in selected brain regions
	- compared to the first time-piont at 3 months of age
	statistics to compare time-points
	- one-way RM ANOVA with Tukey HSD (based on average)
	- differences between time-points are shown as age-coded letters with p < 0.05
	statistics to compare hemispheres
	- two-way RM ANOVA with Tukey HSD
	- differences between hemispheres are shown by asterisks with p < 0.05
	Analysis corrected for total brain volume														Analysis uncorrected for total brain volume
	Brain area	Hemisphere	Animal Age [months]												Brain area	Hemisphere	Animal Age [months]
			3	6	9	12	15	18	21	24	27	30					3	6	9	12	15	18	21	24	27	30
			a	b	c	d	e	f	g	h	i	j					a	b	c	d	e	f	g	h	i	j
	Subiculum	left	0	12.24 ± 1.75	11.33 ± 2.08	4.87 ± 2.36	-3.28 ± 1.20	-7.93 ± 1.57	-11.25 ± 1.44	-13.91 ± 1.41	-14.20 ± 1.46	-17.12 ± 1.18			Subiculum	left	0	9.32 ± 2.36	6.59 ± 2.36	-0.92 ± 3.55	-7.35 ± 1.66	-11.47 ± 2.03	-14.37 ± 1.96	-17.28 ± 2.05	-17.95 ± 1.82	-20.02 ± 1.71
		right	0	13.98 ± 1.34	7.55 ± 1.35	0.05 ± 1.34	-7.70 ± 1.74	-13.01 ± 2.36	-13.72 ± 1.77	-16.16 ± 2.33	-17.75 ± 2.06	-17.61 ± 1.67				right	0	12.63 ± 1.31	6.15 ± 1.47	-1.18 ± 1.52	-7.64 ± 1.85	-12.36 ± 2.26	-12.11 ± 1.79	-14.75 ± 2.17	-16.99 ± 1.59	-15.97± 1.76
		post hoc				*	*	*			*					post hoc
		statistics	F (1,108): 4.25, p : 0.062													statistics	F (1,108): 0.79, p : 0.39
		average (left/right)	0	13.11 ± 1.11	9.44 ± 1.45	2.46 ± 1.34	-5.49 ± 1.32	-10.47 ± 1.68	-12.49 ± 1.34	-15.03 ± 1.52	-15.98 ± 1.35	-17.36 ± 1.05				average (left/right)	0	10.98 ± 1.37	6.37 ± 1.61	-1.05 ± 2.06	-7.49 ± 1.59	-11.92 ± 1.78	-13.24 ± 1.64	-16.02 ± 1.58	-17.47 ± 1.29	-17.99 ± 1.39
			bcefghij	adefghij	adefghij	bcefghij	abcdfghij	abcdehij	abcdej	abcdef	abcdef	abcdefg					bcefghij	adefghij	adefghij	bcefghij	abcdfghij	abcdeij	abcdeij	abcde	abcdefg	abcdefg
			F (9,108): 134.59, p < 0.001														F (9,108): 108.61, p < 0.001
	Flocculus	left	0	-6.26 ± 1.01	-10.32 ± 1.35	-16.88 ± 1.64	-22.58 ± 1.28	-24.26 ± 1.13	-26.15 ± 1.49	-26.48 ± 1.53	-26.73 ± 1.31	-27.78 ± 1.29			Flocculus	left	0	-8.03 ± 1.28	-12.44 ± 1.86	-18.04 ± 1.63	-22.74 ± 1.48	-23.61 ± 1.36	-25.02 ± 1.50	-25.41 ± 1.53	-25.79 ± 1.22	-25.62 ± 1.19
		right	0	-6.16 ± 1.03	-9.37 ± 1.15	-14.98 ± 1.80	-22.82 ± 1.72	-24.50 ± 1.20	-28.34 ± 1.62	-26.30 ± 1.65	-26.26 ± 1.39	-27.03 ± 1.55				right	0	-7.59 ± 1.28	-9.85 ± 1.62	-15.29 ± 2.30	-21.78 ± 2.18	-22.80 ± 1.60	-26.20 ± 2.06	-24.33 ± 2.09	-25.02 ± 1.90	-25.47 ± 1.79
		post hoc														post hoc
		statistics	F (1,108): 0.01, p : 0.94													statistics	F (1,108): 0.27, p : 0.61
		average (left/right)	0	-6.21 ± 0.90	-9.84 ± 1.06	-15.93± 1.32	-22.70 ± 1.26	-24.38 ± 0.72	-27.25 ± 1.12	-26.39 ± 0.92	-26.49 ± 0.72	-27.41 ± 0.84				average (left/right)	0	-7.81 ± 1.13	-11.14 ± 1.56	-16.66 ± 1.73	-22.26 ± 1.65	-23.21 ± 1.16	-25.61 ± 1.49	-24.87 ± 1.30	-25.40 ± 1.17	-25.54 ± 1.15
			bcdefghij	adefghij	adefghij	abcefghij	abcdghij	abcd	abcde	abcde	abcde	abcde					bcdefghij	adefghij	adefghij	abcefghij	abcd	abcd	abcd	abcd	abcd	abcd
			F (9,108): 150.66, p < 0.001														F (9,108): 95.79, p < 0.001
	Piriform cortex	left	0	14.18 ± 2.49	20.54 ± 3.38	23.63 ± 3.03	28.70 ± 3.36	32.23 ± 2.84	34.73 ± 2.96	35.65 ± 2.49	38.32 ± 2.34	38.56 ± 2.13			Piriform cortex	left	0	10.25 ± 1.88	17.18 ± 3.16	20.92 ± 2.57	27.62 ± 2.94	32.78 ± 2.62	36.45 ± 3.09	36.60 ± 2.55	38.97 ± 2.38	39.54 ± 2.20
		right	0	14.96 ± 1.88	19.84 ± 2.00	23.92 ± 2.51	27.50 ± 2.71	31.13 ± 3.04	36.04 ± 3.11	39.95 ± 3.13	43.43 ± 2.57	41.91 ± 1.97				right	0	11.66 ± 1.36	17.95 ± 1.82	23.17 ± 2.40	28.01 ± 2.92	33.44 ± 3.35	39.74 ± 3.63	43.92 ± 3.64	46.05 ± 2.95	46.49 ± 2.47
		post hoc														post hoc								*	*	*
		statistics	F (1,108): 0.20, p : 0.66													statistics	F (1,108): 2.14, p : 0.17
		average (left/right)	0	14.57 ± 1.79	20.19 ± 2.29	23.77 ± 1.78	28.10 ± 2.15	31.68 ± 2.10	35.38 ± 2.54	37.80 ± 2.16	40.87 ± 2.07	40.23 ± 1.82				average (left/right)	0	10.96 ± 1.28	17.56 ± 2.22	22.04 ± 1.72	27.82 ± 2.42	33.11 ± 2.41	38.10 ± 3.12	40.26 ± 2.77	42.51 ± 2.49	43.01 ± 2.14
			bcdefghij	acdefghij	abefghij	abfghij	abcghij	abcdhij	abcdei	abcdef	abcdefg	abcdef					bcdefghij	acdefghij	abefghij	abefghij	abcdghij	abcdhij	abcde	abcdef	abcdef	abcdef
			F (9,108): 162.10, p < 0.001														F (9,108): 161.01, p < 0.001
	Visual cortex	left	0	9.85 ± 1.75	7.93 ± 1.52	-1.51 ± 2.12	-7.00 ± 1.74	-10.24 ± 2.27	-11.40 ± 2.32	-13.69 ± 2.71	-14.71 ± 2.15	-18.30 ± 1.54			Visual cortex	left	0	11.23 ± 2.68	11.93 ± 3.78	-0.29 ± 2.67	-7.29 ± 2.19	-7.81 ± 3.78	-10.12 ± 3.06	-16.53 ± 3.25	-17.16 ± 3.01	-20.86 ± 2.77
		right	0	11.12 ± 1.45	8.53 ± 1.64	2.46 ± 1.35	-1.74 ± 1.57	-5.54 ± 1.06	-7.48 ± 1.52	-10.05 ± 1.46	-11.84 ± 1.27	-13.83 ± 1.28				right	0	7.51 ± 1.87	5.95 ± 1.50	0.74 ± 1.56	-1.39 ± 1.66	-4.12 ± 1.16	-5.29 ± 1.83	-7.82 ± 1.67	-10.74 ± 1.83	-10.32 ± 1.40
		post hoc					*	*	*			*				post hoc								*	*	*
		statistics	F (1,108): 4.98, p : 0.45													statistics	F (1,108): 3.13, p : 0.10
		average (left/right)	0	10.48 ± 1.27	8.23 ± 1.16	0.47 ± 1.28	-4.37 ± 1.11	-7.89 ± 1.39	-9.44 ± 1.53	-11.87 ± 1.79	-13.28 ± 1.50	-16.06 ± 1.13				average (left/right)	0	9.37 ± 1.78	8.94 ± 1.93	0.22 ± 1.28	-4.34 ± 1.36	-5.96 ± 2.12	-7.70 ± 2.03	-12.17 ± 2.05	-13.95 ± 2.04	-15.59 ± 1.70
			bcfghij	adefghij	adefghij	bcfghij	bcghij	abcdij	abcdej	abcde	abcdef	abcdefg					bcghij	adefghij	adefghij	bcghij	bchij	bchij	abcdij	abcdef	abcdefg	abcdefg
			F (9,108): 73.98, p < 0.001														F (9,108): 40.68, p < 0.001
	Retrosplenial cortex	left	0	-9.09 ± 3.43	5.75 ± 4.01	4.27 ± 3.53	6.42 ± 4.00	14.64 ± 3.58	21.02 ± 2.59	28.40 ± 2.56	34.13 ± 3.70	32.22 ± 3.47			Retrosplenial cortex	left	0	-11.62 ± 3.97	-7.22 ± 4.32	3.52 ± 3.95	5.87 ± 4.26	15.72 ± 4.38	23.19 ± 2.83	30.10 ± 3.51	36.73 ± 4.33	35.68 ± 5.03
		right	0	-7.35 ± 2.56	-3.25 ± 4.03	3.52 ± 3.08	11.32 ± 4.00	17.20 ± 2.47	22.60 ± 2.82	27.10 ± 3.16	28.38 ± 3.85	30.71 ± 3.75				right	0	-9.92 ± 2.90	-5.58 ± 3.85	1.14 ± 3.07	10.94 ± 4.44	17.60 ± 2.71	23.88 ± 3.13	29.37 ± 3.21	29.71 ± 3.75	34.44 ± 4.15
		post hoc														post hoc
		statistics	F (1,108): 0.034, p : 0.86													statistics	F (1,108): 0.01, p : 0.92
		average (left/right)	0	-8.22 ± 2.31	-4.50 ± 3.15	3.90 ± 2.65	8.87 ± 2.97	15.92 ± 2.20	21.81 ± 1.70	27.75 ± 1.74	31.26 ± 2.27	31.46 ± 2.56				average (left/right)	0	-10.77 ± 2.76	-6.40 ± 3.25	2.33 ± 3.08	8.40 ± 3.41	16.66 ± 2.92	23.53± 2.00	29.73 ± 2.41	33.22 ± 2.74	35.06 ± 3.53
			befghij	adefghij	defghij	bcfghij	abcghij	abcdhij	abcdeij	abcdef	abcdefg	abcdefg					bfghij	adefghij	defghij	bcfghij	bcghij	abcdhij	abcdej	abcdef	abcdef	abcdefg
			F (9,108): 70.88, p < 0.001														F (9,108): 77.01, p < 0.001
	Ectorhinal cortex	left	0	5.65 ± 1.85	9.05 ± 2.20	16.23 ± 3.31	19.81 ± 4.04	20.30 ± 3.83	24.01 ± 4.59	23.89 ± 4.27	24.17 ± 3.92	21.82 ± 3.85			Ectorhinal cortex	left	0	1.65 ± 1.17	5.64 ± 1.54	12.93 ± 2.87	17.70 ± 3.35	19.62 ± 3.70	24.11 ± 3.92	23.61 ± 3.84	22.99 ± 3.33	23.53 ± 3.23
		right	0	5.02 ± 2.06	13.58 ± 2.96	20.09 ± 3.71	21.38 ± 4.01	23.14 ± 4.02	26.12 ± 4.14	28.42 ± 3.29	28.29 ± 2.59	25.67 ± 3.37				right	0	1.03 ± 2.14	10.49 ± 2.81	18.39 ± 3.79	21.81 ± 4.33	24.99 ± 3.91	29.19 ± 4.14	31.91 ± 3.48	30.31 ± 2.63	31.60 ± 3.18
		post hoc														post hoc
		statistics	F (1,108): 0.61, p : 0.45													statistics	F (1,108): 1.89, p : 0.19
		average (left/right)	0	5.34 ± 1.63	11.32 ± 2.07	18.16 ± 2.38	20.60 ± 2.97	21.72 ± 2.94	25.06 ± 3.42	26.15 ± 2.81	26.23 ± 2.56	23.75 ± 2.63				average (left/right)	0	1.34 ± 1.40	8.06 ± 1.75	15.66 ± 2.28	19.76 ± 2.94	22.30 ± 2.90	26.65 ± 3.23	27.76 ± 2.66	26.65 ± 2.35	27.56 ± 2.06
			cdefghij	defghij	adefghij	abchi	abc	abc	abc	abcd	abcd	abc					cdefghij	cdefghij	abdefghij	abcfghij	abcghij	abcd	abcde	abcde	abcde	abcde
			F (9,108): 43.04, p < 0.001														F (9,108): 70.85, p < 0.001
	Amygdala	left	0	-2.75 ± 1.51	-4.49 ± 1.34	-7.32 ± 1.85	-9.53 ± 1.88	-12.65 ± 1.72	-15.00 ± 2.19	-17.00 ± 2.48	-17.29 ± 2.33	-17.98 ± 2.63			Amygdala	left	0	-6.41 ± 1.22	-6.74 ± 1.10	-8.43 ± 1.87	-9.77 ± 1.55	-11.21 ± 1.91	-12.99 ± 2.06	-14.71 ± 2.77	-15.65 ± 2.66	-15.52 ± 2.94
		right	0	-4.10 ± 1.39	-4.87 ± 1.44	-6.41 ± 1.78	-11.45 ± 1.37	-13.28 ± 1.69	-14.74 ± 1.69	-15.28 ± 2.09	-19.37 ± 1.82	-21.21 ± 1.98				right	0	-6.48 ± 1.58	-6.30 ± 1.38	-7.45 ± 1.34	-11.01 ± 1.12	-11.55 ± 1.62	-12.82 ± 1.55	-13.40 ± 2.07	-17.94 ± 1.98	-17.47 ± 1.75
		post hoc														post hoc
		statistics	F (1,108): 0.27, p : 0.61													statistics	F (1,108): 0.033, p : 0.86
		average (left/right)	0	-3.43 ± 1.23	-4.68 ± 1.12	-6.86 ± 1.61	-10.49 ± 1.35	-12.96 ± 1.44	-14.87 ± 1.78	-16.14 ± 2.08	-18.33 ± 1.73	-19.60 ± 1.89				average (left/right)	0	-6.44 ± 1.19	-6.52 ± 0.91	-7.94 ± 1.42	-10.39 ± 1.13	-11.38 ± 1.47	-12.91 ± 1.61	-14.05 ± 2.20	-16.79 ± 1.97	-16.49 ± 1.96
			defghij	efghij	efghij	afghij	abchij	abcdij	abcdj	abcde	abcdef	abcdefg					bcdefghij	afghij	afghij	aghij	aij	abcij	abcd	abcd	abcdef	abcdef
			F (9,108): 42.28, p < 0.001														F (9,108): 28.91, p < 0.001
	Entorhinal cortex	left	0	8.80 ± 1.93	13.43 ± 2.68	21.08 ± 2.47	24.74 ± 2.43	31.35 ± 1.88	31.87 ± 1.96	37.33 ± 2.96	38.92 ± 2.69	36.27 ± 2.59			Entorhinal cortex	left	0	4.33 ± 1.56	9.75 ± 2.01	17.71 ± 1.33	23.31 ± 1.67	31.64 ± 1.33	33.14 ± 1.72	38.60 ± 2.45	39.72 ± 2.25	38.38 ± 2.39
		right	0	11.86 ± 1.11	19.93 ± 2.68	27.97 ± 2.19	29.98 ± 2.09	33.06 ± 2.36	37.91 ± 1.63	38.74 ± 2.11	40.88 ± 2.54	41.74 ± 1.54				right	0	6.99 ± 0.74	15.27 ± 1.58	24.91 ± 1.26	27.69 ± 1.42	33.37 ± 1.55	38.74 ± 1.54	40.14 ± 1.95	40.88 ± 2.76	45.02 ± 2.27
		post hoc			*	*	*		*			*				post hoc			*	*	*		*			*
		statistics	F (1,108): 5.58, p :0.04													statistics	F (1,108): 6.88, p : 0.02
		average (left/right)	0	10.33 ± 1.32	16.68 ± 2.40	24.52 ± 1.99	27.36 ± 1.96	32.21 ± 1.80	34.89 ± 1.60	38.04 ± 2.03	39.90 ± 2.00	39.00 ± 1.84				average (left/right)	0	5.66 ± 0.91	12.51 ± 1.43	21.31 ± 0.84	25.50 ± 1.08	32.50 ± 1.01	3594 ± 1.44	39.37 ± 1.56	40.30 ± 1.94	41.70 ± 2.00
			bcdefghij	acdefghij	abdefghij	abcfghij	abcghij	abcdhij	abcde	abcdef	abcdef	abcdef					bcdefghij	acdefghij	abdefghij	abcfghij	abcfghij	abcdehij	abcdej	abcdef	abcdef	abcedfg
			F (9,108): 181.29, p < 0.001														F (9,108): 225.99, p < 0.001
